# Supplementary material for: Sample Preparation and Warping Accuracy for Correlative Multimodal Imaging in the Mouse Olfactory Bulb Using 2-Photon, Synchrotron X-Ray and Volume Electron Microscopy
Source: Front Cell Dev Biol. 2022 Jun 8;10:880696. doi: 10.3389/fcell.2022.880696 (PMC9213878; doi:10.3389/fcell.2022.880696)
Supplement: Supplementary file 8 [file Table7.XLSX]

## Sheet: samplePlotTable
sample_ID	batch_ID	group_ID	slab_idx	thickness_mm	animal ID	gender	age	Fig1_c	Fig1_d2	Fig2_d1	Fig2_d2	Fig2_d3	Fig2_f	Fig3_a2	Fig3_a3	Fig3_b1	Fig3_b2	Fig3_c	Fig3_e	Fig3_f1	Fig3_f2	Fig4_a	Fig4_b	Fig4_c	Supp_F1_a	Supp_F2_a1_b1	Supp_F2_a2_b2	Supp_F2_a3_b3	Supp_F4_a2	row sum
C307	CLEM170613	CLEM170613	L1	0.65	ASAK1.2a	male	13.2w	1	1	1	1	1	0	0	0	0	0	0	0	0	0	0	0	0	1	0	0	1	0	7
C308	CLEM170613	CLEM170613	R1	0.65	ASAK1.2a	male	13.2w	1	1	1	1	1	0	0	0	0	0	0	0	0	0	0	0	0	1	0	0	1	0	7
C309_2	CLEM170613	CLEM170613	L2	0.65	ASAK1.2b	male	13.2w	1	1	0	0	0	0	0	0	0	0	0	0	0	0	0	0	0	1	0	0	1	0	4
C310	CLEM170613	CLEM170613	R1	0.65	ASAK1.2b	male	13.2w	1	1	1	1	1	0	0	0	0	0	0	0	0	0	0	0	0	1	0	0	1	0	7
C311	CLEM170613	CLEM170613	L1	0.65	ASAK1.2d	male	13.2w	1	1	1	1	1	0	0	0	0	0	0	0	0	0	0	0	0	1	0	0	1	0	7
C312	CLEM170613	CLEM170613	R1	0.65	ASAK1.2d	male	13.2w	1	1	1	1	1	0	0	0	0	0	0	0	0	0	0	0	0	1	0	0	1	0	7
C313	CLEM170613	CLEM170613	L1	0.65	ASAK1.2e	male	13.2w	1	1	1	1	1	0	0	0	0	0	0	0	0	0	0	0	0	1	0	0	1	0	7
C314	CLEM170613	CLEM170613	R1	0.65	ASAK1.2e	male	13.2w	1	1	1	1	1	0	0	0	0	0	0	0	0	0	0	0	0	1	0	0	1	0	7
C315	CLEM170613	CLEM170613	L1	0.65	ASAK1.2f	male	13.2w	1	1	1	1	1	0	0	0	0	0	0	0	0	0	0	0	0	1	0	0	1	0	7
C316	CLEM170613	CLEM170613	R1	0.65	ASAK1.2f	male	13.2w	1	1	1	1	1	0	0	0	0	0	0	0	0	0	0	0	0	1	0	0	1	0	7
C317	CLEM170613	CLEM170613	L1	0.65	ASAK1.2g	male	13.2w	1	1	1	1	1	0	0	0	0	0	0	0	0	0	0	0	0	1	0	0	1	0	7
C318	CLEM170613	CLEM170613	R1	0.65	ASAK1.2g	male	13.2w	1	1	1	1	1	0	0	0	0	0	0	0	0	0	0	0	0	1	0	0	1	0	7
C319	CLEM170613	CLEM170613	L1	0.65	ASAK1.2h	male	13.2w	1	1	1	1	1	0	0	0	0	0	0	0	0	0	0	0	0	1	0	0	1	0	7
C320	CLEM170613	CLEM170613	R1	0.65	ASAK1.2h	male	13.2w	1	1	1	1	1	0	0	0	0	0	0	0	0	0	0	0	0	1	0	0	1	0	7
C329	CLEM170809	CLEM170809	L1	0.65	ASAL2.2h	female	24,2w	1	1	1	1	1	0	0	0	0	0	0	0	0	0	1	1	0	1	0	0	1	0	9
C330	CLEM170809	CLEM170809	L1	0.65	ASAG17.2a	male	14.6w	1	1	1	1	1	0	0	0	0	0	0	0	0	0	1	1	0	1	0	0	1	0	9
C331	CLEM170809	CLEM170809	R1	0.65	ASAG17.2a	male	14.6w	1	1	1	1	1	0	0	0	0	0	0	0	0	0	1	1	0	1	0	0	1	0	9
C332	CLEM170809	CLEM170809	L1	0.65	ASAG18.3a	male	13.5w	1	1	1	1	1	0	0	0	0	0	0	0	0	0	1	1	0	1	0	0	1	0	9
C333	CLEM170809	CLEM170809	R1	0.65	ASAG18.3a	male	13.5w	1	1	1	1	1	0	0	0	0	0	0	0	0	0	1	1	0	1	0	0	1	0	9
C334	CLEM170809	CLEM170809	L1	0.65	ASAG18.3b	male	13.5w	1	1	1	1	1	0	0	0	0	0	0	0	0	0	1	1	0	1	0	0	1	0	9
C335	CLEM170809	CLEM170809	R1	0.65	ASAG18.3b	male	13.5w	1	1	1	1	1	0	0	0	0	0	0	0	0	0	1	1	0	1	0	0	1	0	9
C336	CLEM170809	CLEM170809	L1	0.65	ASAG18.3c	male	13.5w	1	1	1	1	1	0	0	0	0	0	0	0	0	0	1	1	0	1	0	0	1	0	9
C337	CLEM170809	CLEM170809	R1	0.65	ASAG18.3c	male	13.5w	1	1	1	1	1	0	0	0	0	0	0	0	0	0	1	1	0	1	0	0	1	0	9
C338	CLEM170809	CLEM170809	L1	0.65	ASAG18.3d	male	13.5w	1	1	1	1	1	0	0	0	0	0	0	0	0	0	1	1	0	1	0	0	1	0	9
C339	CLEM170809	CLEM170809	R1	0.65	ASAG18.3d	male	13.5w	1	1	1	1	1	0	0	0	0	0	0	0	0	0	1	1	0	1	0	0	1	0	9
C340	CLEM170809	CLEM170809	L1	0.65	ASAG17.2c	male	14.6w	1	1	1	1	1	0	0	0	0	0	0	0	0	0	1	1	0	1	0	0	1	0	9
C341	CLEM170809	CLEM170809	R1	0.65	ASAG17.2c	male	14.6w	1	1	1	1	1	0	0	0	0	0	0	0	0	0	1	1	0	1	0	0	1	0	9
C344	CLEM170925	CLEM170925	R1	0.65	ASAH13.3a	male	16.3w	1	1	1	1	1	0	0	0	0	0	0	0	0	0	1	1	0	1	0	0	1	0	9
C345	CLEM170925	CLEM170925	L1	0.65	ASAL1.5c	male	25w	1	1	1	1	1	0	0	0	0	0	0	0	0	0	1	1	0	1	0	0	1	0	9
C346	CLEM170925	CLEM170925	L1	0.65	ASAH23.1d	male	12.3w	1	1	1	1	1	0	0	0	0	0	0	0	0	0	1	1	0	1	0	0	1	0	9
C347	CLEM170925	CLEM170925	R1	0.65	ASAH23.1d	male	12.3w	1	1	1	1	1	0	0	0	0	0	0	0	0	0	1	1	0	1	0	0	1	0	9
C348	CLEM170925	CLEM170925	L1	0.65	ASAL1.5d	male	25w	1	1	1	1	1	0	0	0	0	0	0	0	0	0	1	1	0	1	0	0	1	0	9
C349	CLEM170925	CLEM170925	L1	0.65	ASAH23.1a	male	12.3w	1	1	1	1	1	0	0	0	0	0	0	0	0	0	1	1	0	1	0	0	1	0	9
C351	CLEM171009	CLEM171009	L1	0.65	ASAL1.7c	male	20w	1	1	1	1	1	0	0	0	0	0	0	0	0	0	1	1	0	1	0	0	1	0	9
C352	CLEM171009	CLEM171009	L1	0.65	ASAH16.3a	male	13.5w	1	1	1	1	1	0	0	0	0	0	0	0	0	0	1	1	0	1	0	0	1	0	9
C353	CLEM171009	CLEM171009	R1	0.65	ASAH16.3a	male	13.5w	1	1	1	1	1	0	0	0	0	0	0	0	0	0	1	1	0	1	0	0	1	0	9
C354	CLEM171009	CLEM171009	L1	0.65	ASAH16.3b	male	13.5w	1	1	1	1	1	0	0	0	0	0	0	0	0	0	1	1	0	1	0	0	1	0	9
C355	CLEM171009	CLEM171009	R1	0.65	ASAH16.3b	male	13.5w	1	1	1	1	1	0	0	0	0	0	0	0	0	0	1	1	0	1	0	0	1	0	9
C356	CLEM171009	CLEM171009	L1	0.65	ASAL1.7e	male	20w	1	1	1	1	1	0	0	0	0	0	0	0	0	0	1	1	0	1	0	0	1	0	9
C357	CLEM171009	CLEM171009	L1	0.65	ASAH25.1a	male	8.6w	1	1	1	1	1	0	0	0	0	0	0	0	0	0	1	1	0	1	0	0	1	0	9
C358	CLEM171009	CLEM171009	R1	0.65	ASAH25.1a	male	8.6w	1	1	1	1	1	0	0	0	0	0	0	0	0	0	1	1	0	1	0	0	1	0	9
C359	CLEM171009	CLEM171009	L1	0.65	ASAH25.1b	male	8.6w	1	1	1	1	1	0	0	0	0	0	0	0	0	0	1	1	0	1	0	0	1	0	9
C360	CLEM171009	CLEM171009	R1	0.65	ASAH25.1b	male	8.6w	1	1	1	1	1	0	0	0	0	0	0	0	0	0	1	1	0	1	0	0	1	0	9
C362	CLEM171127	CLEM171127	L1	0.6	ASAG19.6a	male	8w	1	1	1	1	1	0	0	0	0	0	1	0	0	0	1	1	0	1	0	0	1	0	10
C363	CLEM171127	CLEM171127	R1	0.6	ASAG19.6a	male	8w	1	1	1	1	1	0	0	0	0	0	1	0	0	0	1	1	0	1	0	0	1	0	10
C364	CLEM171127	CLEM171127	L1	0.6	ASAG19.6b	male	8w	1	1	1	1	1	0	0	0	0	0	1	0	0	0	1	1	0	1	0	0	1	0	10
C365	CLEM171127	CLEM171127	R1	0.6	ASAG19.6b	male	8w	1	1	1	1	1	0	0	0	0	0	0	0	0	0	1	1	0	1	0	0	1	0	9
C366	CLEM171127	CLEM171127	L1	0.6	ASAM4.1i	female	9w	1	1	1	1	1	0	0	0	0	0	0	0	0	0	1	1	0	1	0	0	1	0	9
C367	CLEM171127	CLEM171127	L1	0.6	ASAG19.6c	male	8w	1	1	1	1	1	0	0	0	0	0	1	0	0	0	1	1	0	1	0	0	1	0	10
C368	CLEM171127	CLEM171127	R1	0.6	ASAG19.6c	male	8w	1	1	1	1	1	0	0	0	0	0	1	0	0	0	1	1	0	1	0	0	1	0	10
C369	CLEM171127	CLEM171127	L1	0.6	ASAG20.6a	male	10w	1	1	1	1	1	0	0	0	0	0	1	0	0	0	1	1	0	1	0	0	1	0	10
C370	CLEM171127	CLEM171127	R1	0.6	ASAG20.6a	male	10w	1	1	0	0	0	0	0	0	0	0	0	0	0	0	0	0	0	1	0	0	1	0	4
C372	CLEM171127	CLEM171127	L1	0.6	ASAG20.6b	male	10w	1	1	1	1	1	0	0	0	0	0	1	0	0	0	1	1	0	1	0	0	1	0	10
C375	CLEM171127	CLEM171127	R1	0.6	ASAG20.6b	male	10w	1	1	0	0	0	0	1	1	0	0	0	0	0	0	0	0	0	1	0	0	1	0	6
C376	CLEM171127	CLEM171127	L1	0.6	ASAG20.6c	male	10w	1	1	1	1	1	0	0	0	0	0	1	0	0	0	1	1	0	1	0	0	1	0	10
C378	CLEM171127	CLEM171127	R1	0.6	ASAG20.6c	male	10w	1	1	1	1	1	0	0	0	0	0	0	0	0	0	1	1	0	1	0	0	1	0	9
C380	CLEM180108	CLEM180108	L1	0.6	ASAH28.1a	male	16.6w	1	1	0	0	0	0	0	0	0	0	0	0	0	0	0	0	0	1	0	0	1	0	4
C381	CLEM180108	CLEM180108	R1	0.6	ASAH28.1a	male	16.6w	1	1	0	0	0	0	0	0	0	0	0	0	0	0	0	0	0	1	0	0	1	0	4
C382	CLEM180108	CLEM180108	L1	0.6	ASAH28.1b	male	16.6w	1	1	0	0	0	0	0	0	0	0	0	0	0	0	0	0	0	1	0	0	1	0	4
C383	CLEM180108	CLEM180108	R1	0.6	ASAH28.1b	male	16.6w	1	1	0	0	0	0	0	0	0	0	0	0	0	0	0	0	0	1	0	0	1	0	4
C384	CLEM180108	CLEM180108	L1	0.6	ASAM5.1e	female	13w	1	1	0	0	0	0	0	0	0	0	0	0	0	0	0	0	0	1	0	0	1	0	4
C385	CLEM180108	CLEM180108	L1	0.6	ASAH28.1c	male	16.6w	1	1	0	0	0	0	0	0	0	0	0	0	0	0	0	0	0	1	0	0	1	0	4
C386	CLEM180108	CLEM180108	R1	0.6	ASAH28.1c	male	16.6w	1	1	0	0	0	0	0	0	0	0	0	0	0	0	0	0	0	1	0	0	1	0	4
C387	CLEM180108	CLEM180108	L1	0.6	ASAH28.1d	male	16.6w	1	1	0	0	0	0	0	0	0	0	0	0	0	0	0	0	0	1	0	0	1	0	4
C388	CLEM180108	CLEM180108	R1	0.6	ASAH28.1d	male	16.6w	1	1	0	0	0	0	0	0	0	0	0	0	0	0	0	0	0	1	0	0	1	0	4
C389	CLEM180108	CLEM180108	L1	0.6	ASAM4.2a	male	11w	1	1	0	0	0	0	0	0	0	0	0	0	0	0	0	0	0	1	0	0	1	0	4
C390	CLEM180108	CLEM180108	L1	0.6	ASAH16.7c	male	11.3w	1	1	0	0	0	0	1	0	0	0	0	0	0	0	0	0	0	1	0	0	1	0	5
C391	CLEM180108	CLEM180108	R1	0.6	ASAH16.7c	male	11.3w	1	1	0	0	0	0	0	0	0	0	0	0	0	0	0	0	0	1	0	0	1	0	4
C392	CLEM180108	CLEM180108	L1	0.6	ASAH16.7d	male	11.3w	1	1	0	0	0	0	0	0	0	0	0	0	0	0	0	0	0	1	0	0	1	0	4
C393	CLEM180108	CLEM180108	R1	0.6	ASAH16.7d	male	11.3w	1	1	0	0	0	0	0	0	0	0	0	0	0	0	0	0	0	1	0	0	1	0	4
C394	CLEM180108	CLEM180108	L1	0.6	ASAM4.2d	male	11w	1	1	0	0	0	0	0	0	0	0	0	0	0	0	0	0	0	1	0	0	1	0	4
C395	CLEM180108	CLEM180108	R1	0.6	ASAM4.2d	male	11w	1	1	0	0	0	0	0	0	0	0	0	0	0	0	0	0	0	1	0	0	1	0	4
C396	CLEM180108	CLEM180108	L1	0.6	ASAM6.1g	female	15w	1	1	0	0	0	0	0	0	0	0	0	0	0	0	0	0	0	1	0	0	1	0	4
C397	CLEM180108	CLEM180108	R1	0.6	ASAM6.1g	female	15w	1	1	0	0	0	0	0	0	0	0	0	0	0	0	0	0	0	1	0	0	1	0	4
C398	CLEM180122	CLEM180122	L1	0.6	ASAH28.2a	male	12.4w	1	1	1	1	1	0	0	0	0	0	0	0	0	0	1	1	0	1	0	0	1	0	9
C399	CLEM180122	CLEM180122	R1	0.6	ASAH28.2a	male	12.4w	1	1	1	1	1	0	0	0	0	0	0	0	0	0	1	1	0	1	0	0	1	0	9
C400	CLEM180122	CLEM180122	L1	0.6	ASAH28.2b	male	12.4w	1	1	1	1	1	0	0	0	0	0	0	0	0	0	1	1	0	1	0	0	1	0	9
C401	CLEM180122	CLEM180122	R1	0.6	ASAH28.2b	male	12.4w	1	1	1	1	1	0	0	0	0	0	0	0	0	0	1	1	0	1	0	0	1	0	9
C402	CLEM180122	CLEM180122	L1	0.6	ASAM5.2a	male	12w	1	1	1	1	1	0	0	0	0	0	0	0	0	0	1	1	0	1	0	0	1	0	9
C403	CLEM180122	CLEM180122	R1	0.6	ASAM5.2a	male	12w	1	1	1	1	1	0	0	0	0	0	0	0	0	0	1	1	0	1	0	0	1	0	9
C404	CLEM180122	CLEM180122	L1	0.6	ASAH28.2c	male	12.4w	1	1	1	1	1	0	0	0	0	0	0	0	0	0	1	1	0	1	0	0	1	0	9
C405	CLEM180122	CLEM180122	R1	0.6	ASAH28.2c	male	12.4w	1	1	1	1	1	0	1	1	0	0	0	0	0	0	1	1	0	1	0	0	1	0	11
C406	CLEM180122	CLEM180122	L1	0.6	ASAH33.1a	male	9.3w	1	1	1	1	1	0	0	0	0	0	0	0	0	0	1	1	0	1	0	0	1	0	9
C407	CLEM180122	CLEM180122	R1	0.6	ASAH33.1a	male	9.3w	1	1	1	1	1	0	0	0	0	0	0	0	0	0	1	1	0	1	0	0	1	0	9
C408	CLEM180122	CLEM180122	L1	0.6	ASAM5.2f	female	12w	1	1	1	1	1	0	0	0	0	0	0	0	0	0	1	1	0	1	0	0	1	0	9
C409	CLEM180122	CLEM180122	R1	0.6	ASAM5.2f	female	12w	1	1	1	1	1	0	0	0	0	0	0	0	0	0	1	1	0	1	0	0	1	0	9
C410	CLEM180122	CLEM180122	L1	0.6	ASAH33.1b	male	9.3w	1	1	1	1	1	0	0	0	0	0	0	0	0	0	1	1	0	1	0	0	1	0	9
C411	CLEM180122	CLEM180122	R1	0.6	ASAH33.1b	male	9.3w	1	1	1	1	1	0	0	0	0	0	0	0	0	0	1	1	0	1	0	0	1	0	9
C412	CLEM180122	CLEM180122	L1	0.6	ASAK15.4a	male	9w	1	1	1	1	1	0	0	0	0	0	0	0	0	0	1	1	0	1	0	0	1	0	9
C413	CLEM180122	CLEM180122	R1	0.6	ASAK15.4a	male	9w	1	1	1	1	1	0	0	0	0	0	0	0	0	0	1	1	0	1	0	0	1	0	9
C414	CLEM180122	CLEM180122	L1	0.6	ASAM3.2a	male	10w	1	1	1	1	1	0	0	0	0	0	0	0	0	0	1	1	0	1	0	0	1	0	9
C415	CLEM180122	CLEM180122	R1	0.6	ASAM3.2a	male	10w	1	1	1	1	1	0	0	0	0	0	0	0	0	0	1	1	0	1	0	0	1	0	9
C416	CLEM180205	CLEM180205	L1	0.6	ASAH16.9a	male	8.3w	1	1	1	1	1	0	0	0	0	0	0	0	0	0	1	1	0	1	0	0	1	0	9
C417	CLEM180205	CLEM180205	R1	0.6	ASAH16.9a	male	8.3w	1	1	1	1	1	0	0	0	0	0	0	0	0	0	1	1	0	1	0	0	1	0	9
C418	CLEM180205	CLEM180205	L1	0.6	ASAH29.3a	male	8.3w	1	1	1	1	1	0	0	0	0	0	0	0	0	0	1	1	0	1	0	0	1	0	9
C419	CLEM180205	CLEM180205	R1	0.6	ASAH29.3a	male	8.3w	1	1	1	1	1	0	0	0	0	0	0	0	0	0	1	1	0	1	0	0	1	0	9
C420	CLEM180205	CLEM180205	L1	0.6	ASAM7.3i	female	12.4w	1	1	1	1	1	0	0	0	0	0	0	0	0	0	1	1	0	1	0	0	1	0	9
C421	CLEM180205	CLEM180205	R1	0.6	ASAM7.3i	female	12.4w	1	1	1	1	1	0	0	0	0	0	0	0	0	0	1	1	0	1	0	0	1	0	9
C422	CLEM180205	CLEM180205	L1	0.6	ASAH37.1a	male	8w	1	1	1	1	1	0	0	0	0	0	0	0	0	0	1	1	0	1	0	0	1	0	9
C423	CLEM180205	CLEM180205	R1	0.6	ASAH37.1a	male	8w	1	1	1	1	1	0	0	0	0	0	0	0	0	0	1	1	0	1	0	0	1	0	9
C424	CLEM180205	CLEM180205	L1	0.6	ASAH37.1b	male	8w	1	1	1	1	1	0	0	0	0	0	0	0	0	0	1	1	0	1	0	0	1	0	9
C425	CLEM180205	CLEM180205	R1	0.6	ASAH37.1b	male	8w	1	1	1	1	1	0	0	0	0	0	0	0	0	0	1	1	0	1	0	0	1	0	9
C426	CLEM180205	CLEM180205	L1	0.6	ASAM3.2e	female	11.6w	1	1	1	1	1	0	0	0	0	0	0	0	0	0	1	1	0	1	0	0	1	0	9
C427	CLEM180205	CLEM180205	R1	0.6	ASAM3.2e	female	11.6w	1	1	1	1	1	0	0	0	0	0	0	0	0	0	1	1	0	1	0	0	1	0	9
C428	CLEM180205	CLEM180205	L1	0.6	ASAH38.1b	male	7.5w	1	1	1	1	1	0	0	0	0	0	0	0	0	0	1	1	0	1	0	0	1	0	9
C429	CLEM180205	CLEM180205	R1	0.6	ASAH38.1b	male	7.5w	1	1	1	1	1	0	0	0	0	0	0	0	0	0	1	1	0	1	0	0	1	0	9
C430	CLEM180205	CLEM180205	L1	0.6	ASAK16.5a	male	10.9w	1	1	1	1	1	0	0	0	0	0	0	0	0	0	1	1	0	1	0	0	1	0	9
C431	CLEM180205	CLEM180205	R1	0.6	ASAH16.5a	male	10.9w	1	1	1	1	1	0	0	0	0	0	0	0	0	0	1	1	0	1	0	0	1	0	9
C432	CLEM180205	CLEM180205	L1	0.6	ASAM3.2g	female	11.6w	1	1	1	1	1	0	0	0	0	0	0	0	0	0	1	1	0	1	0	0	1	0	9
C433	CLEM180205	CLEM180205	R1	0.6	ASAM3.2g	female	11.6w	1	1	1	1	1	0	0	0	0	0	0	0	0	0	1	1	0	1	0	0	1	0	9
C434	CLEM180611	CLEM180611	L1	0.6	ASAG21.3a	male	12w	1	1	1	1	1	0	0	0	0	0	0	0	0	0	1	1	0	1	0	0	1	0	9
C435	CLEM180611	CLEM180611	R1	0.6	ASAG21.3a	male	12w	1	1	1	1	1	0	0	0	0	0	0	0	0	0	1	1	0	1	0	0	1	0	9
C436	CLEM180611	CLEM180611	L1	0.6	ASAG21.3b	male	12w	1	1	1	1	1	0	0	0	0	0	0	0	0	0	1	1	0	1	0	0	1	0	9
C437	CLEM180611	CLEM180611	R1	0.6	ASAG21.3b	male	12w	1	1	1	1	1	0	0	0	0	0	0	0	0	0	1	1	0	1	0	0	1	0	9
C440	CLEM180611	CLEM180611	L1	0.6	ASAG21.3c	male	12w	1	1	1	1	1	0	0	0	0	0	0	0	0	0	1	1	0	1	0	0	1	0	9
C441	CLEM180611	CLEM180611	R1	0.6	ASAG21.3c	male	12w	1	1	1	1	1	0	0	0	0	0	0	0	0	0	1	1	0	1	0	0	1	0	9
C442	CLEM180611	CLEM180611	L1	0.6	ASAG22.4c	female	9w	1	1	1	1	1	0	0	0	0	0	0	0	0	0	1	1	0	1	0	0	1	0	9
C443	CLEM180611	CLEM180611	R1	0.6	ASAG22.4c	female	9w	1	1	1	1	1	0	0	0	0	0	0	0	0	0	1	1	0	1	0	0	1	0	9
C444	CLEM180611	CLEM180611	L1	0.6	ASAM11.1a	male	13w	1	1	1	1	1	0	0	0	0	0	0	0	0	0	1	1	0	1	0	0	1	0	9
C445	CLEM180611	CLEM180611	R1	0.6	ASAM11.1a	male	13w	1	1	1	1	1	0	0	0	0	0	0	0	0	0	1	1	0	1	0	0	1	0	9
C446	CLEM180611	CLEM180611	L1	0.6	ASAG22.4a	male	9w	1	1	1	1	1	0	0	0	0	0	0	0	0	0	1	1	0	1	0	0	1	0	9
C447	CLEM180611	CLEM180611	R1	0.6	ASAG22.4a	male	9w	1	1	1	1	1	0	0	0	0	0	0	0	0	0	1	1	0	1	0	0	1	0	9
C450	CLEM180611	CLEM180611	L1	0.6	ASAM5.4d	female	12w	1	1	1	1	1	0	0	0	0	0	0	0	0	0	1	1	0	1	0	0	1	0	9
C451	CLEM180611	CLEM180611	R1	0.6	ASAM5.4d	female	12w	1	1	1	1	1	0	1	1	0	0	0	0	0	0	1	1	0	1	0	0	1	0	11
C452	CLEM180611	CLEM180611	L1	0.6	ASAM4.5f	male	18w	1	1	1	1	1	0	0	0	0	0	0	0	0	0	1	1	0	1	0	0	1	0	9
C453	CLEM180611	CLEM180611	R1	0.6	ASAM4.5f	male	18w	1	1	1	1	1	0	0	0	0	0	0	0	0	0	1	1	0	1	0	0	1	0	9
C454	CLEM180625	CLEM180625	L1	0.6	ASAG21.4a	male	9w	1	1	1	1	1	0	0	0	0	0	0	0	0	0	1	1	0	1	0	0	1	0	9
C455	CLEM180625	CLEM180625	R1	0.6	ASAG21.4a	male	9w	1	1	1	1	1	0	0	0	0	0	0	0	0	0	1	1	0	1	0	0	1	0	9
C456	CLEM180625	CLEM180625	L1	0.6	ASAG21.4b	male	9w	1	1	1	1	1	0	0	0	0	0	0	0	0	0	1	1	0	1	0	0	1	0	9
C457	CLEM180625	CLEM180625	R1	0.6	ASAG21.4b	male	9w	1	1	1	1	1	0	0	0	0	0	0	0	0	0	1	1	0	1	0	0	1	0	9
C458	CLEM180625	CLEM180625	L1	0.6	ASAM11.3b	male	9w	1	1	1	1	1	0	0	0	0	0	0	0	0	0	1	1	0	1	0	0	1	0	9
C459	CLEM180625	CLEM180625	R1	0.6	ASAM11.3b	male	9w	1	1	1	1	1	0	0	0	0	0	0	0	0	0	1	1	0	1	0	0	1	0	9
C460	CLEM180625	CLEM180625	L1	0.6	ASAG21.4c		9w	1	1	1	1	1	0	0	0	0	0	0	0	0	0	1	1	0	1	0	0	1	0	9
C461	CLEM180625	CLEM180625	R1	0.6	ASAG21.4c	male	9w	1	1	1	1	1	0	0	0	0	0	0	0	0	0	1	1	0	1	0	0	1	0	9
C462	CLEM180625	CLEM180625	L1	0.6	ASAG21.4d	male	9w	1	1	1	1	1	0	0	0	0	0	0	0	0	0	1	1	0	1	0	0	1	0	9
C463	CLEM180625	CLEM180625	R1	0.6	ASAG21.4d	male	9w	1	1	1	1	1	0	0	0	0	0	0	0	0	0	1	1	0	1	0	0	1	0	9
C466	CLEM180625	CLEM180625	L1	0.6	ASAG21.4e	female	9w	1	1	1	1	1	0	0	0	0	0	0	0	0	0	1	1	0	1	0	0	1	0	9
C467	CLEM180625	CLEM180625	R1	0.6	ASAG21.4e	female	9w	1	1	1	1	1	0	0	0	0	0	0	0	0	0	1	1	0	1	0	0	1	0	9
C468	CLEM180625	CLEM180625	L1	0.6	ASAG21.4f	female	9w	1	1	1	1	1	0	0	0	0	0	0	0	0	0	1	1	0	1	0	0	1	0	9
C470	CLEM180625	CLEM180625	L1	0.6	ASAM11.3d	male	9w	1	1	1	1	1	0	0	0	0	0	0	0	0	0	1	1	0	1	0	0	1	0	9
C471	CLEM180625	CLEM180625	R1	0.6	ASAM11.3d	male	9w	1	1	1	1	1	0	1	0	0	0	0	0	0	0	1	1	0	1	0	0	1	0	10
C472	CLEM180709	CLEM180709	L1	0.6	ASAG22.5a	male	10w	1	1	1	1	1	0	0	0	0	0	1	0	0	0	1	1	0	1	0	0	1	0	10
C473	CLEM180709	CLEM180709	R1	0.6	ASAG22.5a	male	10w	1	1	1	1	1	0	0	0	0	0	1	0	0	0	1	1	0	1	0	0	1	0	10
C474	CLEM180709	CLEM180709	L1	0.6	ASAG21.5a	male	8w	1	1	1	1	1	0	0	0	0	0	1	0	0	0	1	1	0	1	0	0	1	0	10
C475	CLEM180709	CLEM180709	R1	0.6	ASAG21.5a	male	8w	1	1	1	1	1	0	0	0	0	0	1	0	0	0	1	1	0	1	0	0	1	0	10
C476	CLEM180709	CLEM180709	L1	0.6	ASAM4.7a	male	12w	1	1	1	1	1	0	0	0	0	0	0	0	0	0	1	1	0	1	0	0	1	0	9
C477	CLEM180709	CLEM180709	R1	0.6	ASAM4.7a	male	12w	1	1	1	1	1	0	0	0	0	0	0	0	0	0	1	1	0	1	0	0	1	0	9
C478	CLEM180709	CLEM180709	L1	0.6	ASAG21.5b	male	8w	1	1	1	1	1	0	0	0	0	0	0	0	0	0	1	1	0	1	0	0	1	0	9
C479	CLEM180709	CLEM180709	R1	0.6	ASAG21.5b	male	8w	1	1	1	1	1	0	0	0	0	0	0	0	0	0	1	1	0	1	0	0	1	0	9
C480	CLEM180709	CLEM180709	L1	0.6	ASAG21.5c	male	8w	1	1	1	1	1	0	0	0	0	0	0	0	0	0	1	1	0	1	0	0	1	0	9
C481	CLEM180709	CLEM180709	R1	0.6	ASAG21.5c	male	8w	1	1	1	1	1	0	0	0	0	0	0	0	0	0	1	1	0	1	0	0	1	0	9
C482	CLEM180709	CLEM180709	L1	0.6	ASAM11.3e	female	11w	1	1	1	1	1	0	0	0	0	0	0	0	0	0	1	1	0	1	0	0	1	0	9
C483	CLEM180709	CLEM180709	R1	0.6	ASAM11.3e	female	11w	1	1	1	1	1	0	0	0	0	0	0	0	0	0	1	1	0	1	0	0	1	0	9
C484	CLEM180709	CLEM180709	L1	0.6	ASAG21.5d	male	8w	1	1	1	1	1	0	1	1	0	0	0	0	0	0	1	1	0	1	0	0	1	0	11
C485	CLEM180709	CLEM180709	R1	0.6	ASAG21.5d	male	8w	1	1	1	1	1	0	0	0	0	0	0	0	0	0	1	1	0	1	0	0	1	0	9
C486	CLEM180709	CLEM180709	L1	0.6	ASAG21.5e	female	8w	1	1	1	1	1	0	0	0	0	0	0	0	0	0	1	1	0	1	0	0	1	0	9
C487	CLEM180709	CLEM180709	R1	0.6	ASAG21.5e	female	8w	1	1	1	1	1	0	0	0	0	0	0	0	0	0	1	1	0	1	0	0	1	0	9
C488	CLEM180709	CLEM180709	L1	0.6	ASAM3.9d	male	8w	1	1	1	1	1	0	0	0	0	0	0	0	0	0	1	1	0	1	0	0	1	0	9
C489	CLEM180709	CLEM180709	R1	0.6	ASAM3.9d	male	8w	1	1	0	0	0	0	1	0	0	0	0	0	0	0	0	0	0	1	0	0	1	0	5
C503	CLEM181126	CLEM181126	L1	0.6	ASAV3.3a	male	10w	1	1	1	1	1	0	0	0	0	0	0	0	0	0	1	1	0	1	0	0	1	0	9
C504	CLEM181126	CLEM181126	R1	0.6	ASAV3.3a	male	10w	1	1	1	1	1	0	0	0	0	0	0	0	0	0	1	1	0	1	0	0	1	0	9
C505	CLEM181126	CLEM181126	L1	0.6	ASAV3.3b	male	10w	1	1	1	1	1	0	0	0	0	0	0	0	0	0	1	1	0	1	0	0	1	0	9
C506	CLEM181126	CLEM181126	R1	0.6	ASAV3.3b	male	10w	1	1	1	1	1	0	0	0	0	0	0	0	0	0	1	1	0	1	0	0	1	0	9
C507	CLEM181126	CLEM181126	L1	0.6	ASAM12.3a	male	12w	1	1	1	1	1	0	0	0	0	0	0	0	0	0	1	1	0	1	0	0	1	0	9
C508	CLEM181126	CLEM181126	R1	0.6	ASAM12.3a	male	12w	1	1	1	1	1	0	0	0	0	0	0	0	0	0	1	1	0	1	0	0	1	0	9
C509	CLEM181126	CLEM181126	L1	0.6	ASAV5.1a	male	10.5w	1	1	1	1	1	0	0	0	0	0	0	0	0	0	1	1	0	1	0	0	1	0	9
C510	CLEM181126	CLEM181126	R1	0.6	ASAV5.1a	male	10.5w	1	1	1	1	1	0	0	0	0	0	0	0	0	0	1	1	0	1	1	0	0	0	9
C511	CLEM181126	CLEM181126	L1	0.6	ASAV4.3a	male	10.5w	1	1	1	1	1	0	0	0	0	0	0	0	0	0	1	1	0	1	1	0	0	0	9
C512	CLEM181126	CLEM181126	R1	0.6	ASAV4.3a	male	10.5w	1	1	1	1	1	0	0	0	0	0	0	0	0	0	1	1	0	1	1	0	0	0	9
C513	CLEM181126	CLEM181126	L1	0.6	ASAM12.3c	male	12w	1	1	1	1	1	0	0	0	0	0	0	0	0	0	1	1	0	1	1	0	0	0	9
C514	CLEM181126	CLEM181126	R1	0.6	ASAM12.3c	male	12w	1	1	1	1	1	0	0	0	0	0	0	0	0	0	1	1	0	1	1	0	0	0	9
C515	CLEM181126	CLEM181126	L1	0.6	ASAV4.3d	male	16w	1	1	1	1	1	0	0	0	0	0	0	0	0	0	1	1	0	1	1	0	0	0	9
C516	CLEM181126	CLEM181126	R1	0.6	ASAV4.3d	male	16w	1	1	1	1	1	0	0	0	0	0	0	0	0	0	1	1	0	1	1	0	0	0	9
C517	CLEM181126	CLEM181126	L1	0.6	ASAV4.3e	male	16w	1	1	1	1	1	0	0	0	0	0	0	0	0	0	1	1	0	1	1	0	0	0	9
C518	CLEM181126	CLEM181126	R1	0.6	ASAV4.3e	male	16w	1	1	1	1	1	0	0	0	0	0	0	0	0	0	1	1	0	1	1	0	0	0	9
C519	CLEM181126	CLEM181126	L1	0.6	ASAM12.3d	male	12w	1	1	1	1	1	0	0	0	0	0	0	0	0	0	1	1	0	1	1	0	0	0	9
C520	CLEM181126	CLEM181126	R1	0.6	ASAM12.3d	male	12w	1	1	1	1	1	0	0	0	0	0	0	0	0	0	1	1	0	1	1	0	0	0	9
C521	CLEM181203	CLEM181203	L1	0.6	ASAU7.1a	male	11w	1	1	1	1	1	0	0	0	0	0	0	0	0	0	1	1	0	1	1	0	0	0	9
C522	CLEM181203	CLEM181203	R1	0.6	ASAU7.1a	male	11w	1	1	1	1	1	0	0	0	0	0	0	0	0	0	1	1	0	1	1	0	0	0	9
C523	CLEM181203	CLEM181203	L1	0.6	ASAU7.1e	male	11w	1	1	1	1	1	0	0	0	0	0	0	0	0	0	1	1	0	1	1	0	0	0	9
C524	CLEM181203	CLEM181203	R1	0.6	ASAU7.1e	male	11w	1	1	1	1	1	0	0	0	0	0	0	0	0	0	1	1	0	1	1	0	0	0	9
C525	CLEM181203	CLEM181203	L1	0.6	ASAM15.2a	male	10w	1	1	1	1	1	0	0	0	0	0	1	0	1	1	1	1	0	1	1	0	0	0	12
C526	CLEM181203	CLEM181203	R1	0.6	ASAM15.2a	male	10w	1	1	1	1	1	0	0	0	0	0	1	0	0	0	1	1	0	1	1	0	0	0	10
C527	CLEM181203	CLEM181203	L1	0.6	ASAU8.1a	male	11w	1	1	1	1	1	0	1	0	0	0	0	0	0	0	1	1	0	1	1	0	0	0	10
C528	CLEM181203	CLEM181203	R1	0.6	ASAU8.1a	male	11w	1	1	1	1	1	0	0	0	0	0	0	0	0	0	1	1	0	1	1	0	0	0	9
C529	CLEM181203	CLEM181203	L1	0.6	ASAU8.1b	male	11w	1	1	1	1	1	0	0	0	0	0	0	0	0	0	1	1	0	1	1	0	0	0	9
C530	CLEM181203	CLEM181203	R1	0.6	ASAU8.1b	male	11w	1	1	1	1	1	0	0	0	0	0	0	0	0	0	1	1	0	1	1	0	0	0	9
C531	CLEM181203	CLEM181203	L1	0.6	ASAM15.2b	male	10w	1	1	1	1	1	0	0	0	0	0	1	0	0	0	1	1	0	1	1	0	0	0	10
C532	CLEM181203	CLEM181203	R1	0.6	ASAM15.2b	male	10w	1	1	1	1	1	0	0	0	0	0	1	0	0	0	1	1	0	1	1	0	0	0	10
C533	CLEM181203	CLEM181203	L1	0.6	ASAU7.2a	male	9w	1	1	1	1	1	0	0	0	0	0	0	0	0	0	1	1	0	1	1	0	0	0	9
C534	CLEM181203	CLEM181203	R1	0.6	ASAU7.2a	male	9w	1	1	1	1	1	0	0	0	0	0	0	0	0	0	1	1	0	1	1	0	0	0	9
C535	CLEM181203	CLEM181203	L1	0.6	ASAU7.2c	male	9w	1	1	1	1	1	0	0	0	0	0	0	0	0	0	1	1	0	1	1	0	0	0	9
C536	CLEM181203	CLEM181203	R1	0.6	ASAU7.2c	male	9w	1	1	1	1	1	0	1	0	0	0	0	0	0	0	1	1	0	1	1	0	0	0	10
C537	CLEM181203	CLEM181203	L1	0.6	ASAM15.2c	female	10w	1	1	1	1	1	0	0	0	0	0	0	0	0	0	1	1	0	1	1	0	0	0	9
C538	CLEM181203	CLEM181203	R1	0.6	ASAM11.3d	female	10w	1	1	1	1	1	0	0	0	0	0	0	0	0	0	1	1	0	1	1	0	0	0	9
Y001	PIP200113	PIP200113	Lfull	whole OB	ASAG30.1a	male	13.7w	1	1	0	0	0	0	1	1	1	0	0	0	0	0	0	0	0	1	1	0	0	0	7
Y002	PIP200113	PIP200113	Rfull	whole OB	ASAG30.1a	male	13.7w	1	1	0	0	0	0	1	0	1	0	0	0	0	0	0	0	0	1	1	0	0	0	6
Y003	PIP200113	PIP200113	Lfull	whole OB	ASAG30.1b	male	13.7w	1	1	0	0	0	0	0	0	1	0	0	0	0	0	0	0	0	1	1	0	0	0	5
Y004	PIP200113	PIP200113	Rfull	whole OB	ASAG30.1b	male	13.7w	1	1	0	0	0	0	1	1	1	0	0	0	0	0	0	0	0	1	1	0	0	0	7
Y005	PIP200113	PIP200113	LD	half OB	ASAG30.1c	male	13.7w	1	1	0	0	0	0	0	0	1	0	0	0	0	0	0	0	0	1	1	0	0	0	5
Y006	PIP200113	PIP200113	LV	half OB	ASAG30.1c	male	13.7w	1	1	0	0	0	0	0	0	1	0	0	0	0	0	0	0	0	1	1	0	0	0	5
Y007	PIP200113	PIP200113	RD	half OB	ASAG30.1c	male	13.7w	1	1	0	0	0	0	0	0	1	0	0	0	0	0	0	0	0	1	1	0	0	0	5
Y008	PIP200113	PIP200113	RV	half OB	ASAG30.1c	male	13.7w	1	1	0	0	0	0	0	0	1	0	0	0	0	0	0	0	0	1	1	0	0	0	5
Y009	PIP200113	PIP200113	L1	1	ASAG30.1d	male	13.7w	1	1	0	0	0	1	0	0	1	0	0	0	0	0	0	0	0	1	1	0	0	0	6
Y010	PIP200113	PIP200113	L2	1	ASAG30.1d	male	13.7w	1	1	0	0	0	1	1	1	1	0	0	0	0	0	0	0	0	1	1	0	0	0	8
Y011	PIP200113	PIP200113	R1	1	ASAG30.1d	male	13.7w	1	1	0	0	0	1	0	0	1	0	0	0	0	0	0	0	0	1	1	0	0	0	6
Y012	PIP200113	PIP200113	R2	1	ASAG30.1d	male	13.7w	1	1	0	0	0	1	0	0	1	0	0	0	0	0	0	0	0	1	1	0	0	0	6
Y013	PIP200113	PIP200113	L1	0.6	ASAG30.1e	male	13.7w	1	1	0	0	0	1	0	0	1	0	1	0	0	0	0	0	0	1	1	0	0	0	7
Y014	PIP200113	PIP200113	L2	0.6	ASAG30.1e	male	13.7w	1	1	0	0	0	1	1	0	1	0	0	0	0	0	0	0	0	1	1	0	0	0	7
Y015	PIP200113	PIP200113	R1	0.6	ASAG30.1e	male	13.7w	1	1	0	0	0	1	0	0	1	0	1	0	0	0	0	0	0	1	1	0	0	0	7
Y016	PIP200113	PIP200113	R2	0.6	ASAG30.1e	male	13.7w	1	1	0	0	0	1	0	0	1	0	0	0	0	0	0	0	0	1	1	0	0	0	6
Y025	PIP200909	PIP200909	L1	1	BRAC4860.4a	male	11.4w	1	1	0	0	0	1	1	1	1	0	0	0	0	0	0	0	0	1	1	0	0	0	8
Y026	PIP200909	PIP200909	L2	1	BRAC4860.4a	male	11.4w	1	1	0	0	0	1	1	1	1	0	0	0	0	0	0	0	0	1	1	0	0	0	8
Y027	PIP200909	PIP200909	R1	0.6	BRAC4860.4a	male	11.4w	1	1	0	0	0	1	1	0	1	0	1	0	0	0	0	0	0	1	1	0	0	0	8
Y028	PIP200909	PIP200909	R2	0.6	BRAC4860.4a	male	11.4w	1	1	0	0	0	1	1	0	1	0	0	0	0	0	0	0	0	1	1	0	0	0	7
Y029	PIP200909	PIP200909	L1	1	BRAC4860.4c	male	11.4w	1	1	0	0	0	1	1	0	1	0	0	0	0	0	0	0	0	1	1	0	0	0	7
Y030	PIP200909	PIP200909	L2	1	BRAC4860.4c	male	11.4w	1	1	0	0	0	1	1	1	1	0	0	0	0	0	0	0	0	1	1	0	0	0	8
Y031	PIP200909	PIP200909	R1	0.6	BRAC4860.4c	male	11.4w	1	1	0	0	0	1	0	0	1	0	1	0	0	0	0	0	0	1	1	0	0	0	7
Y032	PIP200909	PIP200909	R2	0.6	BRAC4860.4c	male	11.4w	1	1	0	0	0	1	1	0	1	0	0	0	0	0	0	0	0	1	1	0	0	0	7
Y033	PIP200909	PIP200909	Lfull	whole OB	BRAC4860.4b	male	11.4w	1	1	0	0	0	0	1	1	1	0	0	0	0	0	0	0	0	1	1	0	0	0	7
Y034	PIP200909	PIP200909	Rfull	whole OB	BRAC4860.4b	male	11.4w	1	1	0	0	0	0	1	0	1	0	0	0	0	0	0	0	0	1	1	0	0	0	6
Y035	PIP200909	PIP200909	Lfull	whole OB	BRAC4755.5a	male	11.4w	1	1	0	0	0	0	1	0	1	0	0	0	0	0	0	0	0	1	1	0	0	0	6
Y036	PIP200909	PIP200909	Rfull	whole OB	BRAC4755.5a	male	11.4w	1	1	0	0	0	0	1	0	1	0	0	0	0	0	0	0	0	1	1	0	0	0	6
Y037	PIP200921	PIP200921_1	L1	1	BRAC4829.4a	male	11.4w	1	1	0	0	0	1	0	0	1	0	0	0	0	0	0	0	0	1	1	0	0	1	7
Y038	PIP200921	PIP200921_1	L2	1	BRAC4829.4a	male	11.4w	1	1	0	0	0	1	0	0	1	0	0	0	0	0	0	0	0	1	1	0	0	1	7
Y039	PIP200921	PIP200921_1	R1	1	BRAC4829.4a	male	11.4w	1	1	0	0	0	1	0	0	1	0	0	0	0	0	0	0	0	1	1	0	0	1	7
Y040	PIP200921	PIP200921_1	R2	1	BRAC4829.4a	male	11.4w	1	1	0	0	0	1	0	0	1	0	0	0	0	0	0	0	0	1	1	0	0	1	7
Y041	PIP200921	PIP200921_1	L1	0.6	BRAC4829.4b	male	11.4w	1	1	1	1	1	1	0	0	1	0	1	0	0	0	0	0	0	1	1	0	0	1	11
Y042	PIP200921	PIP200921_1	L2	0.6	BRAC4829.4b	male	11.4w	1	1	0	0	0	1	1	1	1	0	0	0	0	0	0	0	0	1	1	0	0	1	9
Y043	PIP200921	PIP200921_1	L3	0.4	BRAC4829.4b	male	11.4w	1	1	0	0	0	1	0	0	1	0	0	0	0	0	0	0	0	1	1	0	0	1	7
Y044	PIP200921	PIP200921_1	L4	0.4	BRAC4829.4b	male	11.4w	1	1	0	0	0	1	1	0	1	0	0	0	0	0	0	0	0	1	1	0	0	1	8
Y045	PIP200921	PIP200921_1	R1	0.6	BRAC4829.4b	male	11.4w	1	1	1	1	1	1	0	0	1	0	1	0	0	0	0	0	0	1	1	0	0	1	11
Y046	PIP200921	PIP200921_1	R2	0.6	BRAC4829.4b	male	11.4w	1	1	0	0	0	1	0	0	1	0	0	0	0	0	0	0	0	1	1	0	0	1	7
Y047	PIP200921	PIP200921_1	R3	0.4	BRAC4829.4b	male	11.4w	1	1	0	0	0	1	0	0	1	0	0	0	0	0	0	0	0	1	1	0	0	1	7
Y048	PIP200921	PIP200921_1	R4	0.4	BRAC4829.4b	male	11.4w	1	1	0	0	0	1	0	0	1	0	0	0	0	0	0	0	0	1	1	0	0	1	7
Y049	PIP200921	PIP200921_2	L1	1	BRAC5152.1b	male	11.4w	1	1	0	0	0	1	0	0	1	0	0	0	0	0	0	0	0	1	1	0	0	1	7
Y050	PIP200921	PIP200921_2	L2	1	BRAC5152.1b	male	11.4w	1	1	0	0	0	1	1	1	1	0	0	0	0	0	0	0	0	1	1	0	0	1	9
Y051	PIP200921	PIP200921_2	R1	1	BRAC5152.1b	male	11.4w	1	1	0	0	0	1	0	0	1	0	0	0	0	0	0	0	0	1	1	0	0	1	7
Y052	PIP200921	PIP200921_2	R2	1	BRAC5152.1b	male	11.4w	1	1	0	0	0	1	1	1	1	0	0	0	0	0	0	0	0	1	1	0	0	1	9
Y053	PIP200921	PIP200921_2	L1	0.6	BRAC5152.1c	male	11.4w	1	1	1	1	1	1	0	0	1	0	1	0	0	0	0	0	0	1	1	0	0	1	11
Y054	PIP200921	PIP200921_2	L2	0.6	BRAC5152.1c	male	11.4w	1	1	0	0	0	1	1	1	1	0	0	0	0	0	0	0	0	1	1	0	0	1	9
Y055	PIP200921	PIP200921_2	L3	0.4	BRAC5152.1c	male	11.4w	1	1	0	0	0	1	0	0	1	0	0	0	0	0	0	0	0	1	1	0	0	1	7
Y056	PIP200921	PIP200921_2	L4	0.4	BRAC5152.1c	male	11.4w	1	1	0	0	0	1	0	0	1	0	0	0	0	0	0	0	0	1	1	0	0	1	7
Y057	PIP200921	PIP200921_2	R1	0.6	BRAC5152.1c	male	11.4w	1	1	1	1	1	1	0	0	1	0	1	0	0	0	0	0	0	1	1	0	0	1	11
Y058	PIP200921	PIP200921_2	R2	0.6	BRAC5152.1c	male	11.4w	1	1	0	0	0	1	0	0	1	0	0	0	0	0	0	0	0	1	1	0	0	1	7
Y059	PIP200921	PIP200921_2	R3	0.4	BRAC5152.1c	male	11.4w	1	1	0	0	0	1	0	0	1	0	0	0	0	0	0	0	0	1	1	0	0	1	7
Y060	PIP200921	PIP200921_2	R4	0.4	BRAC5152.1c	male	11.4w	1	1	0	0	0	1	1	1	1	0	0	0	0	0	0	0	0	1	1	0	0	1	9
Y081	PIP201014	PIP201014	L1	1	BRAC5021.2a	male	10.4w	1	1	0	0	0	1	0	0	0	0	0	0	0	0	0	0	0	1	1	0	0	1	6
Y082	PIP201014	PIP201014	L2	1	BRAC5021.2a	male	10.4w	1	1	0	0	0	1	0	0	0	0	0	0	0	0	0	0	0	1	1	0	0	1	6
Y083	PIP201014	PIP201014	R1	0.6	BRAC5021.2a	male	10.4w	1	1	1	1	1	1	0	0	0	0	1	0	0	0	0	0	0	1	1	0	0	1	10
Y084	PIP201014	PIP201014	R2	0.6	BRAC5021.2a	male	10.4w	1	1	0	0	0	1	0	0	0	0	0	0	0	0	0	0	0	1	1	0	0	1	6
Y085	PIP201014	PIP201014	L1	1	BRAC5021.2b	male	10.4w	1	1	0	0	0	1	0	0	0	0	0	0	0	0	0	0	0	1	1	0	0	1	6
Y086	PIP201014	PIP201014	L2	1	BRAC5021.2b	male	10.4w	1	1	0	0	0	1	1	1	0	0	0	0	0	0	0	0	0	1	1	0	0	1	8
Y087	PIP201014	PIP201014	R1	0.6	BRAC5021.2b	male	10.4w	1	1	1	1	1	1	0	0	0	0	1	0	0	0	0	0	0	1	1	0	0	1	10
Y088	PIP201014	PIP201014	R2	0.6	BRAC5021.2b	male	10.4w	1	1	0	0	0	1	1	1	0	0	0	0	0	0	0	0	0	1	1	0	0	1	8
Y089	PIP201014	PIP201014	L1	1	BRAC5021.2c	male	10.4w	1	1	0	0	0	0	0	0	0	0	0	0	0	0	0	0	0	1	1	0	0	0	4
Y090	PIP201014	PIP201014	L2	1	BRAC5021.2c	male	10.4w	1	1	0	0	0	0	0	0	0	0	0	0	0	0	0	0	0	1	1	0	0	0	4
Y091	PIP201014	PIP201014	R1	0.6	BRAC5021.2c	male	10.4w	1	1	0	0	0	0	0	0	0	0	0	0	0	0	0	0	0	1	1	0	0	0	4
Y092	PIP201014	PIP201014	R2	0.6	BRAC5021.2c	male	10.4w	1	1	0	0	0	0	1	1	0	0	0	0	0	0	0	0	0	1	1	0	0	0	6
Y093	PIP201014	PIP201014	L1	1	BRAC5021.2d	male	10.4w	1	1	0	0	0	0	0	0	0	0	0	0	0	0	0	0	0	1	1	0	0	0	4
Y094	PIP201014	PIP201014	L2	1	BRAC5021.2d	male	10.4w	1	1	0	0	0	0	1	1	0	0	0	0	0	0	0	0	0	1	1	0	0	0	6
Y095	PIP201014	PIP201014	R1	0.6	BRAC5021.2d	male	10.4w	1	1	0	0	0	0	0	0	0	0	0	0	0	0	0	0	0	1	1	0	0	0	4
Y096	PIP201014	PIP201014	R2	0.6	BRAC5021.2d	male	10.4w	1	1	0	0	0	0	1	1	0	0	0	0	0	0	0	0	0	1	1	0	0	0	6
Y097	PIP201014	PIP201014	L1	1	BRAC5021.2e	male	10.4w	1	1	0	0	0	0	0	0	0	0	0	0	0	0	0	0	0	1	1	0	0	0	4
Y098	PIP201014	PIP201014	L2	1	BRAC5021.2e	male	10.4w	1	1	0	0	0	0	1	1	0	0	0	0	0	0	0	0	0	1	1	0	0	0	6
Y099	PIP201014	PIP201014	R1	0.6	BRAC5021.2e	male	10.4w	1	1	0	0	0	0	0	0	0	0	0	0	0	0	0	0	0	1	1	0	0	0	4
Y100	PIP201014	PIP201014	R2	0.6	BRAC5021.2e	male	10.4w	1	1	0	0	0	0	1	1	0	0	0	0	0	0	0	0	0	1	1	0	0	0	6
Y127	CLEM210308	CLEM210308_1	L1	0.6	ASBG3.2b	male	10w	1	1	1	1	1	0	0	0	0	0	0	0	0	0	1	1	0	1	1	0	0	1	10
Y128	CLEM210308	CLEM210308_1	L2	0.6	ASBG3.2b	male	10w	1	1	0	0	0	0	0	0	0	0	0	0	0	0	1	1	0	1	1	0	0	1	7
Y129	CLEM210308	CLEM210308_1	R1	0.6	ASBG3.2b	male	10w	1	1	1	1	1	0	0	0	0	0	0	0	0	0	1	1	0	1	1	0	0	1	10
Y130	CLEM210308	CLEM210308_1	R2	0.6	ASBG3.2b	male	10w	1	1	0	0	0	0	0	0	0	0	0	0	0	0	1	1	0	1	1	0	0	1	7
Y131	CLEM210308	CLEM210308_1	L1	0.6	ASBG3.2h	female	10.1w	1	1	1	1	1	0	0	0	0	0	1	0	0	0	1	1	0	1	1	0	0	1	11
Y132	CLEM210308	CLEM210308_1	L2	0.6	ASBG3.2h	female	10.1w	1	1	0	0	0	0	0	0	0	0	0	0	0	0	1	1	0	1	1	0	0	1	7
Y133	CLEM210308	CLEM210308_1	R1	0.6	ASBG3.2h	female	10.1w	1	1	1	1	1	0	0	0	0	0	0	0	0	0	1	1	0	1	1	0	0	1	10
Y134	CLEM210308	CLEM210308_1	R2	0.6	ASBG3.2h	female	10.1w	1	1	0	0	0	0	0	0	0	0	0	0	0	0	1	1	0	1	1	0	0	1	7
Y135	CLEM210308	CLEM210308_1	L1	0.6	ASBG3.2j	female	10.3w	1	1	1	1	1	0	0	0	0	0	1	0	0	0	1	1	0	1	1	0	0	1	11
Y136	CLEM210308	CLEM210308_1	L2	0.6	ASBG3.2j	female	10.3w	1	1	0	0	0	0	1	0	0	0	0	0	0	0	1	1	0	1	0	1	0	1	8
Y137	CLEM210308	CLEM210308_1	R1	0.6	ASBG3.2j	female	10.3w	1	1	1	1	1	0	1	0	0	0	0	0	0	0	1	1	0	1	0	1	0	1	11
Y138	CLEM210308	CLEM210308_1	R2	0.6	ASBG3.2j	female	10.3w	1	1	0	0	0	0	1	0	0	0	0	0	0	0	1	1	0	1	0	1	0	1	8
Y139	CLEM210308	CLEM210308_1	L1	0.6	ASBG3.2l	female	10.4w	1	1	1	1	1	0	0	0	0	0	0	0	0	0	1	1	0	1	0	1	0	1	10
Y140	CLEM210308	CLEM210308_1	L2	0.6	ASBG3.2l	female	10.4w	1	1	0	0	0	0	1	0	0	0	0	0	0	0	1	1	0	1	0	1	0	1	8
Y141	CLEM210308	CLEM210308_1	R1	0.6	ASBG3.2l	female	10.4w	1	1	1	1	1	0	0	0	0	0	0	0	0	0	1	1	0	1	0	1	0	1	10
Y142	CLEM210308	CLEM210308_1	R2	0.6	ASBG3.2l	female	10.4w	1	1	0	0	0	0	1	1	0	0	0	0	0	0	1	1	0	1	0	1	0	1	9
Y143	CLEM210308	CLEM210308_2	L1	0.6	ASBB9.4b	female	13.7w	1	1	1	1	1	0	0	0	0	0	1	0	0	0	0	0	0	1	0	1	0	1	9
Y144	CLEM210308	CLEM210308_2	R1	0.6	ASBB9.4b	female	13.7w	1	1	1	1	1	0	0	0	0	0	1	0	0	0	0	0	0	1	0	1	0	1	9
Y145	CLEM210308	CLEM210308_2	L1	0.6	ASBB9.4d	female	13.7w	1	1	1	1	1	0	0	0	0	0	1	0	0	0	0	0	0	1	0	1	0	1	9
Y146	CLEM210308	CLEM210308_2	R1	0.6	ASBB9.4d	female	13.7w	1	1	1	1	1	0	0	0	0	0	1	0	0	0	0	0	0	1	0	1	0	1	9
Y147	CLEM210308	CLEM210308_2	L1	0.6	ASAZ16.3a	female	9.1w	1	1	1	1	1	0	0	0	0	0	0	0	0	0	0	0	0	1	0	1	0	1	8
Y148	CLEM210308	CLEM210308_2	R1	0.6	ASAZ16.3a	female	9.1w	1	1	1	1	1	0	0	0	0	0	0	0	0	0	0	0	0	1	0	1	0	1	8
Y149	CLEM210308	CLEM210308_2	L1	0.6	ASAZ16.3b	female	9.1w	1	1	1	1	1	0	0	0	0	0	0	0	0	0	0	0	0	1	0	1	0	1	8
Y150	CLEM210308	CLEM210308_2	R1	0.6	ASAZ16.3b	female	9.1w	1	1	1	1	1	0	0	0	0	0	0	0	0	0	0	0	0	1	0	1	0	1	8
Y151	CLEM210308	CLEM210308_2	L1	0.6	ASAZ16.3c	female	9.1w	1	1	1	1	1	0	0	0	0	0	0	0	0	0	0	0	0	1	0	1	0	1	8
Y152	CLEM210308	CLEM210308_2	R1	0.6	ASAZ16.3c	female	9.1w	1	1	1	1	1	0	0	0	0	0	0	0	0	0	0	0	0	1	0	1	0	1	8
Y153	CLEM210719	CLEM210719	L1	0.6	ASBB10.2a	male	15w5d	1	1	1	1	1	0	0	0	0	0	0	0	0	0	1	1	0	1	0	1	0	1	10
Y154	CLEM210719	CLEM210719	L2	0.6	ASBB10.2a	male	15w5d	1	1	0	0	0	0	0	0	0	0	0	0	0	0	1	1	0	1	0	1	0	1	7
Y155	CLEM210719	CLEM210719	R1	0.6	ASBB10.2a	male	15w5d	1	1	1	1	1	0	0	0	0	0	0	0	0	0	1	1	0	1	0	1	0	1	10
Y156	CLEM210719	CLEM210719	R2	0.6	ASBB10.2a	male	15w5d	1	1	0	0	0	0	1	1	0	0	0	0	0	0	1	1	0	1	0	1	0	1	9
Y157	CLEM210719	CLEM210719	L1	0.6	ASBB10.2e	female	16w1d	1	1	1	1	1	0	0	0	0	0	1	0	0	0	1	1	0	1	0	1	0	1	11
Y158	CLEM210719	CLEM210719	L2	0.6	ASBB10.2e	female	16w1d	1	1	0	0	0	0	1	1	0	0	0	0	0	0	1	1	0	1	0	1	0	1	9
Y159	CLEM210719	CLEM210719	R1	0.6	ASBB10.2e	female	16w1d	1	1	1	1	1	0	0	0	0	0	1	0	0	0	1	1	0	1	0	1	0	1	11
Y160	CLEM210719	CLEM210719	R2	0.6	ASBB10.2e	female	16w1d	1	1	0	0	0	0	1	1	0	0	0	0	0	0	1	1	0	1	0	1	0	1	9
Y161	CLEM210719	CLEM210719	L1	0.6	ASBB10.2g	female	16w2d	1	1	1	1	1	0	0	0	0	0	1	0	0	0	1	1	0	1	0	1	0	1	11
Y162	CLEM210719	CLEM210719	L2	0.6	ASBB10.2g	female	16w2d	1	1	0	0	0	0	0	0	0	0	0	0	0	0	1	1	0	1	0	1	0	1	7
Y163	CLEM210719	CLEM210719	R1	0.6	ASBB10.2g	female	16w2d	1	1	1	1	1	0	0	0	0	0	0	0	0	0	1	1	0	1	0	1	0	1	10
Y164	CLEM210719	CLEM210719	R2	0.6	ASBB10.2g	female	16w2d	1	1	0	0	0	0	0	0	0	0	0	0	0	0	1	1	0	1	0	1	0	1	7
Y165	CLEM210810	CLEM210810	L1	0.6	ASBB11.2c	female	11w4d	1	1	1	1	1	0	0	0	1	0	1	0	0	0	1	1	0	1	0	1	0	1	12
Y166	CLEM210810	CLEM210810	L2	0.6	ASBB11.2c	female	11w4d	1	1	0	0	0	0	0	0	1	0	0	0	0	0	1	1	0	1	0	1	0	1	8
Y167	CLEM210810	CLEM210810	R1	0.6	ASBB11.2c	female	11w4d	1	1	1	1	1	0	0	0	1	0	1	0	0	0	1	1	0	1	0	1	0	1	12
Y168	CLEM210810	CLEM210810	R2	0.6	ASBB11.2c	female	11w4d	1	1	0	0	0	0	0	0	1	0	0	0	0	0	1	1	0	1	0	1	0	1	8
Y169	CLEM210810	CLEM210810	L1	0.6	ASBB11.2d	female	11w5d	1	1	1	1	1	0	0	0	1	0	0	0	0	0	1	1	0	1	0	1	0	1	11
Y170	CLEM210810	CLEM210810	L2	0.6	ASBB11.2d	female	11w5d	1	1	0	0	0	0	0	0	1	0	0	0	0	0	1	1	0	1	0	1	0	1	8
Y171	CLEM210810	CLEM210810	R2	0.6	ASBB11.2d	female	11w5d	1	1	0	0	0	0	1	0	1	0	0	0	0	0	1	1	0	1	0	1	0	1	9
Y172	CLEM210810	CLEM210810	R3	0.6	ASBB11.2d	female	11w5d	1	1	0	0	0	0	0	0	1	0	0	0	0	0	1	1	0	1	0	1	0	1	8
Y173	CLEM210810	CLEM210810	L1	0.6	ASBB11.2e	female	11w6d	1	1	1	1	1	0	0	0	1	0	0	0	0	0	1	1	0	1	0	1	0	1	11
Y174	CLEM210810	CLEM210810	L2	0.6	ASBB11.2e	female	11w6d	1	1	0	0	0	0	1	1	1	0	0	0	0	0	1	1	0	1	0	1	0	1	10
Y175	CLEM210810	CLEM210810	R1	0.6	ASBB11.2e	female	11w6d	1	1	1	1	1	0	0	0	1	0	0	0	0	0	1	1	0	1	0	1	0	1	11
Y176	CLEM210810	CLEM210810	R2	0.6	ASBB11.2e	female	11w6d	1	1	0	0	0	0	0	0	1	0	0	0	0	0	1	1	0	1	0	1	0	1	8
Y177	CLEM210810	CLEM210810	L1	0.6	ASBB11.2g	female	12w	1	1	1	1	1	0	0	0	1	0	0	0	0	0	1	1	0	1	0	1	0	1	11
Y178	CLEM210810	CLEM210810	L2	0.6	ASBB11.2g	female	12w	1	1	0	0	0	0	0	0	1	0	0	0	0	0	1	1	0	1	0	1	0	1	8
Y179	CLEM210810	CLEM210810	R1+R3	0.6	ASBB11.2g	female	12w	1	1	0	0	0	0	0	0	0	0	0	0	0	0	0	0	0	1	0	1	0	0	4
Y180	CLEM210810	CLEM210810	R2	0.6	ASBB11.2g	female	12w	1	1	0	0	0	0	0	0	0	0	0	0	0	0	0	0	0	1	0	1	0	0	4
Y181	PIP210824	PIP210824	L1	0.6	BRAC6018.2e	male	11w	1	1	1	1	1	0	1	1	0	1	1	0	0	0	0	0	0	1	0	1	0	1	12
Y182	PIP210824	PIP210824	L2	0.6	BRAC6018.2e	male	11w	1	1	0	0	0	0	1	1	0	1	0	0	0	0	0	0	0	1	0	1	0	1	8
Y183	PIP210824	PIP210824	R1	0.6	BRAC6018.2e	male	11w	1	1	1	1	1	0	1	1	0	1	0	0	0	0	0	0	0	1	0	1	0	1	11
Y184	PIP210824	PIP210824	R2	0.6	BRAC6018.2e	male	11w	1	1	0	0	0	0	1	1	0	1	0	0	0	0	0	0	0	1	0	1	0	1	8
Y185	PIP210824	PIP210824	L1	0.6	BRAC6018.2f	male	11w1d	1	1	1	1	1	0	0	0	0	1	1	0	0	0	0	0	0	1	0	1	0	1	10
Y186	PIP210824	PIP210824	L2	0.6	BRAC6018.2f	male	11w1d	1	1	0	0	0	0	1	1	0	1	0	0	0	0	0	0	0	1	0	1	0	1	8
Y187	PIP210824	PIP210824	R1	0.6	BRAC6018.2f	male	11w1d	1	1	1	1	1	0	1	1	0	1	0	0	0	0	0	0	0	1	0	1	0	1	11
Y188	PIP210824	PIP210824	R2	0.6	BRAC6018.2f	male	11w1d	1	1	0	0	0	0	1	1	0	1	0	0	0	0	0	0	0	1	0	1	0	1	8
Y189	PIP210824	PIP210824	L1	0.6	BRAC6018.2g	male	11w2d	1	1	1	1	1	0	0	0	0	1	1	0	0	0	0	0	0	1	0	1	0	1	10
Y190	PIP210824	PIP210824	L2	0.6	BRAC6018.2g	male	11w2d	1	1	0	0	0	0	1	1	0	1	0	0	0	0	0	0	0	1	0	1	0	1	8
Y191	PIP210824	PIP210824	R1	0.6	BRAC6018.2g	male	11w2d	1	1	1	1	1	0	1	1	0	1	0	0	0	0	0	0	0	1	0	1	0	1	11
Y192	PIP210824	PIP210824	R2	0.6	BRAC6018.2g	male	11w2d	1	1	0	0	0	0	1	1	0	1	0	0	0	0	0	0	0	1	0	1	0	1	8
Y193	PIP210913	PIP210913_1	L1	0.6	BRAC6019.3a	male	9w4d	1	1	1	1	1	0	1	1	0	1	1	0	0	0	0	0	1	1	0	1	0	1	13
Y194	PIP210913	PIP210913_1	R1	0.6	BRAC6019.3a	male	9w4d	1	1	0	0	0	0	0	0	0	0	0	0	0	0	0	0	1	1	0	1	0	0	5
Y195	PIP210913	PIP210913_1	L1	0.6	BRAC6019.3b	male	9w4d	1	1	1	1	1	0	1	1	0	1	1	0	0	0	0	0	1	1	0	1	0	1	13
Y196	PIP210913	PIP210913_1	R1	0.6	BRAC6019.3b	male	9w4d	1	1	1	1	1	0	1	1	0	1	1	0	0	0	0	0	1	1	0	1	0	1	13
Y197	PIP210913	PIP210913_1	L1	0.6	BRAC6066.3a	male	9w4d	1	1	1	1	1	0	1	1	0	1	0	0	0	0	0	0	1	1	0	1	0	1	12
Y198	PIP210913	PIP210913_1	R1	0.6	BRAC6066.3a	male	9w4d	1	1	1	1	1	0	1	1	0	1	1	0	0	0	0	0	1	1	0	1	0	1	13
Y199	PIP210913	PIP210913_1	L1	0.6	BRAC6066.3b	male	9w4d	1	1	1	1	1	0	1	1	0	1	1	0	0	0	0	0	1	1	0	1	0	1	13
Y200	PIP210913	PIP210913_1	R1	0.6	BRAC6066.3b	male	9w4d	1	1	1	1	1	0	1	1	0	1	1	0	0	0	0	0	1	1	0	1	0	1	13
Y201	PIP210913	PIP210913_1	L1	0.6	BRAC6263.1a	male	9w4d	1	1	1	1	1	0	0	0	0	1	1	0	0	0	0	0	1	1	0	1	0	1	11
Y202	PIP210913	PIP210913_1	R1	0.6	BRAC6263.1a	male	9w4d	1	1	1	1	1	0	1	1	0	1	1	0	0	0	0	0	1	1	0	1	0	1	13
Y203	PIP210913	PIP210913_1	L1	0.6	BRAC6263.1b	male	9w4d	1	1	1	1	1	0	0	0	0	1	0	0	0	0	0	0	1	1	0	1	0	1	10
Y204	PIP210913	PIP210913_1	L2	0.6	BRAC6263.1b	male	9w4d	1	1	0	0	0	0	1	1	0	1	0	0	0	0	0	0	1	1	0	1	0	1	9
Y205	PIP210913	PIP210913_1	R1	0.6	BRAC6263.1b	male	9w4d	1	1	1	1	1	0	1	1	0	1	0	0	0	0	0	0	1	1	0	1	0	1	12
Y206	PIP210913	PIP210913_1	R2	0.6	BRAC6263.1b	male	9w4d	1	1	0	0	0	0	1	0	0	1	0	0	0	0	0	0	1	1	0	1	0	1	8
Y207	PIP210913	PIP210913_2	L1	0.6	BRAC6263.1c	male	9w4d	1	1	1	1	1	0	1	0	0	1	1	0	0	0	0	0	1	1	0	1	0	1	12
Y208	PIP210913	PIP210913_2	R1	0.6	BRAC6263.1c	male	9w4d	1	1	1	1	1	0	1	1	0	1	1	0	0	0	0	0	1	1	0	1	0	1	13
Y209	PIP210913	PIP210913_2	L1	0.6	BRAC6263.1d	male	9w4d	1	1	1	1	1	0	1	1	0	1	1	0	0	0	0	0	1	1	0	1	0	1	13
Y210	PIP210913	PIP210913_2	R1	0.6	BRAC6263.1d	male	9w4d	1	1	1	1	1	0	1	1	0	1	1	0	0	0	0	0	1	1	0	1	0	1	13
Y211	PIP210913	PIP210913_2	L1	0.6	BRAC5676.6c	male	9w5d	1	1	1	1	1	0	0	0	0	1	1	0	0	0	0	0	1	1	0	1	0	1	11
Y212	PIP210913	PIP210913_2	R1	0.6	BRAC5676.6c	male	9w5d	1	1	1	1	1	0	1	1	0	1	1	0	0	0	0	0	1	1	0	1	0	1	13
Y213	PIP210913	PIP210913_2	L1	0.6	BRAC5676.6d	male	9w5d	1	1	1	1	1	0	0	0	0	1	1	0	0	0	0	0	1	1	0	1	0	1	11
Y214	PIP210913	PIP210913_2	R1	0.6	BRAC5676.6d	male	9w5d	1	1	1	1	1	0	0	0	0	1	1	0	0	0	0	0	1	1	0	1	0	1	11
Y215	PIP210913	PIP210913_2	L1	0.6	BRAC6135.3a	male	9w5d	1	1	1	1	1	0	1	1	0	1	0	0	0	0	0	0	1	1	0	1	0	1	12
Y216	PIP210913	PIP210913_2	R1	0.6	BRAC6135.3a	male	9w5d	1	1	1	1	1	0	1	1	0	1	0	0	0	0	0	0	1	1	0	1	0	1	12
Y217	PIP210913	PIP210913_2	L1	0.6	BRAC6135.3b	male	9w5d	1	1	1	1	1	0	1	1	0	1	0	0	0	0	0	0	1	1	0	1	0	1	12
Y218	PIP210913	PIP210913_2	L2	0.6	BRAC6135.3b	male	9w5d	1	1	0	0	0	0	0	0	0	1	0	0	0	0	0	0	1	1	0	1	0	1	7
Y219	PIP210913	PIP210913_2	R1	0.6	BRAC6135.3b	male	9w5d	1	1	1	1	1	0	1	1	0	1	0	0	0	0	0	0	1	1	0	1	0	1	12
Y220	PIP210913	PIP210913_2	R2	0.6	BRAC6135.3b	male	9w5d	1	1	0	0	0	0	1	1	0	0	0	0	0	0	0	0	1	1	0	1	0	0	7
Y221	PIP211019	PIP211019_1	L1	0.6	BRAC6036.2b	male	13w5d	1	1	1	1	1	0	1	1	0	1	0	0	0	0	0	0	0	1	0	0	1	0	10
Y222	PIP211019	PIP211019_1	R1	0.6	BRAC6036.2b	male	13w5d	1	1	1	1	1	0	1	1	0	1	0	0	0	0	0	0	0	1	0	0	1	0	10
Y223	PIP211019	PIP211019_1	L1	0.6	BRAC6036.2c	male	13w5d	1	1	1	1	1	0	1	1	0	1	0	0	0	0	0	0	0	1	0	0	1	0	10
Y224	PIP211019	PIP211019_1	R1	0.6	BRAC6036.2c	male	13w5d	1	1	1	1	1	0	1	1	0	1	0	0	0	0	0	0	0	1	0	0	1	0	10
Y225	PIP211019	PIP211019_1	R2	0.6	BRAC6036.2c	male	13w5d	1	1	0	0	0	0	1	1	0	1	0	0	0	0	0	0	0	1	0	0	1	0	7
Y226	PIP211019	PIP211019_2	L1	0.6	BRAC6036.2d	male	13w5d	1	1	1	1	1	0	1	1	0	1	0	0	0	0	0	0	0	1	0	0	1	0	10
Y227	PIP211019	PIP211019_2	R1	0.6	BRAC6036.2d	male	13w5d	1	1	1	1	1	0	0	0	0	1	0	0	0	0	0	0	0	1	0	0	1	0	8
Y228	PIP211019	PIP211019_2	L1	0.6	BRAC6036.2e	male	13w5d	1	1	1	1	1	0	0	0	0	1	0	0	0	0	0	0	0	1	0	0	1	0	8
Y229	PIP211019	PIP211019_2	R1	0.6	BRAC6036.2e	male	13w5d	1	1	1	1	1	0	0	0	0	1	0	0	0	0	0	0	0	1	0	0	1	0	8
Y230	PIP211019	PIP211019_2	R2	0.6	BRAC6036.2e	male	13w5d	1	1	0	0	0	0	1	1	0	1	0	0	0	0	0	0	0	1	0	0	1	0	7
Y231	PIP211019	PIP211019_3	L1	0.6	BRAC5734.6a	male	14w1d	1	1	1	1	1	0	1	1	0	1	0	0	0	0	0	0	0	1	0	0	1	0	10
Y232	PIP211019	PIP211019_3	R1	0.6	BRAC5734.6a	male	14w1d	1	1	1	1	1	0	0	0	0	1	0	0	0	0	0	0	0	1	0	0	1	0	8
Y233	PIP211019	PIP211019_3	L1	0.6	BRAC5734.6b	male	14w1d	1	1	1	1	1	0	0	0	0	1	0	0	0	0	0	0	0	1	0	0	1	0	8
Y234	PIP211019	PIP211019_3	R1	0.6	BRAC5734.6b	male	14w1d	1	1	1	1	1	0	0	0	0	1	0	0	0	0	0	0	0	1	0	0	1	0	8
Y235	PIP211019	PIP211019_3	R2	0.6	BRAC5734.6b	male	14w1d	1	1	0	0	0	0	1	1	0	1	0	0	0	0	0	0	0	1	0	0	1	0	7
Y236	PIP211019	PIP211019_4	L1	0.6	BRAC5668.6f	male	13w6d	1	1	1	1	1	0	1	1	0	1	0	0	0	0	0	0	0	1	0	0	1	0	10
Y237	PIP211019	PIP211019_4	R1	0.6	BRAC5668.6f	male	13w6d	1	1	1	1	1	0	1	1	0	1	0	0	0	0	0	0	0	1	0	0	1	0	10
Y238	PIP211019	PIP211019_4	L1	0.6	BRAC5668.6g	male	13w6d	1	1	1	1	1	0	1	1	0	1	0	0	0	0	0	0	0	1	0	0	1	0	10
Y239	PIP211019	PIP211019_4	R1	0.6	BRAC5668.6g	male	13w6d	1	1	1	1	1	0	1	1	0	1	0	0	0	0	0	0	0	1	0	0	1	0	10
Y240	PIP211019	PIP211019_4	R2	0.6	BRAC5668.6g	male	13w6d	1	1	0	0	0	0	1	1	0	1	0	0	0	0	0	0	0	1	0	0	1	0	7
Y241	PIP211019	PIP211019_5	L1	0.6	BRAC5960.4a	male	14w2d	1	1	1	1	1	0	1	1	0	1	0	0	0	0	0	0	0	1	0	0	1	0	10
Y242	PIP211019	PIP211019_5	R1	0.6	BRAC5960.4a	male	14w2d	1	1	1	1	1	0	1	1	0	1	0	0	0	0	0	0	0	1	0	0	1	0	10
Y243	PIP211019	PIP211019_5	L1	0.6	BRAC5960.4b	male	14w2d	1	1	1	1	1	0	1	1	0	1	0	0	0	0	0	0	0	1	0	0	1	0	10
Y244	PIP211019	PIP211019_5	R1	0.6	BRAC5960.4b	male	14w2d	1	1	1	1	1	0	1	1	0	1	0	0	0	0	0	0	0	1	0	0	1	0	10
Y245	PIP211019	PIP211019_5	R2	0.6	BRAC5960.4b	male	14w2d	1	1	0	0	0	0	1	1	0	1	0	0	0	0	0	0	0	1	0	0	1	0	7
Y246	PIP211019	PIP211019_6	L1	0.6	BRAC5969.3a	male	14w2d	1	1	1	1	1	0	1	1	0	1	0	0	0	0	0	0	0	1	0	0	1	0	10
Y247	PIP211019	PIP211019_6	R1	0.6	BRAC5969.3a	male	14w2d	1	1	1	1	1	0	1	1	0	1	0	0	0	0	0	0	0	1	0	0	1	0	10
Y248	PIP211019	PIP211019_6	L1	0.6	BRAC5969.3b	male	14w2d	1	1	1	1	1	0	1	1	0	1	0	0	0	0	0	0	0	1	0	0	1	0	10
Y249	PIP211019	PIP211019_6	R1	0.6	BRAC5969.3b	male	14w2d	1	1	1	1	1	0	1	1	0	1	0	0	0	0	0	0	0	1	0	0	1	0	10
Y250	PIP211019	PIP211019_6	R2	0.6	BRAC5969.3b	male	14w2d	1	1	0	0	0	0	1	1	0	1	0	0	0	0	0	0	0	1	0	0	1	0	7
Y251	SBS211128	SBS211128_1	L1	0.6	BRAC6467.1a	male	8w2d	1	1	0	0	0	0	0	0	0	0	1	1	1	1	0	0	0	1	0	0	1	0	8
Y252	SBS211128	SBS211128_1	R1	0.6	BRAC6467.1a	male	8w2d	1	1	0	0	0	0	0	0	0	0	1	1	1	1	0	0	0	1	0	0	1	0	8
Y253	SBS211128	SBS211128_1	R2	0.6	BRAC6467.1a	male	8w2d	1	1	0	0	0	0	0	0	0	0	0	1	0	0	0	0	0	1	0	0	1	0	5
Y254	SBS211128	SBS211128_1	L1	0.6	BRAC6467.1b	male	8w2d	1	1	0	0	0	0	0	0	0	0	1	1	1	1	0	0	0	1	0	0	1	0	8
Y255	SBS211128	SBS211128_1	R1	0.6	BRAC6467.1b	male	8w2d	1	1	0	0	0	0	0	0	0	0	1	1	1	1	0	0	0	1	0	0	1	0	8
Y256	SBS211128	SBS211128_1	R2	0.6	BRAC6467.1b	male	8w2d	1	1	0	0	0	0	0	0	0	0	0	1	0	0	0	0	0	1	0	0	1	0	5
Y257	SBS211128	SBS211128_2	L1	0.6	BRAC6467.1c	male	8w2d	1	1	0	0	0	0	0	0	0	0	1	1	1	1	0	0	0	1	0	0	1	0	8
Y258	SBS211128	SBS211128_2	R1	0.6	BRAC6467.1c	male	8w2d	1	1	0	0	0	0	0	0	0	0	1	1	1	1	0	0	0	1	0	0	1	0	8
Y259	SBS211128	SBS211128_2	R2	0.6	BRAC6467.1c	male	8w2d	1	1	0	0	0	0	0	0	0	0	0	1	0	0	0	0	0	1	0	0	1	0	5
Y260	SBS211128	SBS211128_2	L1	0.6	BRAC6494.1a	male	8w2d	1	1	0	0	0	0	0	0	0	0	1	1	1	1	0	0	0	1	0	0	1	0	8
Y261	SBS211128	SBS211128_2	R1	0.6	BRAC6494.1a	male	8w2d	1	1	0	0	0	0	0	0	0	0	1	1	1	1	0	0	0	1	0	0	1	0	8
Y262	SBS211128	SBS211128_2	R2	0.6	BRAC6494.1a	male	8w2d	1	1	0	0	0	0	0	0	0	0	0	1	0	0	0	0	0	1	0	0	1	0	5
Y263	SBS211128	SBS211128_3	L1	0.6	BRAC6494.1b	male	8w2d	1	1	0	0	0	0	0	0	0	0	1	1	1	1	0	0	0	1	0	0	1	0	8
Y264	SBS211128	SBS211128_3	R1	0.6	BRAC6494.1b	male	8w2d	1	1	0	0	0	0	0	0	0	0	1	1	1	1	0	0	0	1	0	0	1	0	8
Y265	SBS211128	SBS211128_3	R2	0.6	BRAC6494.1b	male	8w2d	1	1	0	0	0	0	1	1	0	0	0	1	0	0	0	0	0	1	0	0	1	0	7
Y266	SBS211128	SBS211128_3	L1	0.6	BRAC6494.1c	male	8w2d	1	1	0	0	0	0	0	0	0	0	1	1	1	1	0	0	0	1	0	0	1	0	8
Y267	SBS211128	SBS211128_3	R1	0.6	BRAC6494.1c	male	8w2d	1	1	0	0	0	0	1	1	0	0	1	1	1	1	0	0	0	1	0	0	1	0	10
Y268	SBS211128	SBS211128_3	R2	0.6	BRAC6494.1c	male	8w2d	1	1	0	0	0	0	0	0	0	0	0	1	0	0	0	0	0	1	0	0	1	0	5
Y269	SBS211128	SBS211128_4	L1	0.6	BRAC6407.2a	male	8w3d	1	1	0	0	0	0	1	1	0	0	1	1	1	1	0	0	0	1	0	0	1	0	10
Y270	SBS211128	SBS211128_4	R1	0.6	BRAC6407.2a	male	8w3d	1	1	0	0	0	0	1	1	0	0	1	1	1	1	0	0	0	1	0	0	1	0	10
Y271	SBS211128	SBS211128_4	R2	0.6	BRAC6407.2a	male	8w3d	1	1	0	0	0	0	0	0	0	0	0	1	0	0	0	0	0	1	0	0	1	0	5
Y272	SBS211128	SBS211128_4	L1	0.6	BRAC6407.2b	male	8w3d	1	1	0	0	0	0	1	1	0	0	1	1	1	1	0	0	0	1	0	0	1	0	10
Y273	SBS211128	SBS211128_4	R1	0.6	BRAC6407.2b	male	8w3d	1	1	0	0	0	0	1	1	0	0	1	1	1	1	0	0	0	1	0	0	1	0	10
Y274	SBS211128	SBS211128_4	R2	0.6	BRAC6407.2b	male	8w3d	1	1	0	0	0	0	1	1	0	0	0	1	0	0	0	0	0	1	0	0	1	0	7
Y275	SBS211128	SBS211128_5	L1	0.6	BRAC6318.3a	male	8w3d	1	1	0	0	0	0	1	0	0	0	1	1	1	1	0	0	0	1	0	0	1	0	9
Y276	SBS211128	SBS211128_5	R1	0.6	BRAC6318.3a	male	8w3d	1	1	0	0	0	0	1	0	0	0	1	1	1	1	0	0	0	1	0	0	1	0	9
Y277	SBS211128	SBS211128_5	R2	0.6	BRAC6318.3a	male	8w3d	1	1	0	0	0	0	1	1	0	0	0	1	0	0	0	0	0	1	0	0	1	0	7
Y278	SBS211128	SBS211128_5	L1	0.6	BRAC6318.3b	male	8w3d	1	1	0	0	0	0	1	1	0	0	1	1	1	1	0	0	0	1	0	0	1	0	10
Y279	SBS211128	SBS211128_5	R1	0.6	BRAC6318.3b	male	8w3d	1	1	0	0	0	0	0	0	0	0	1	1	1	1	0	0	0	1	0	0	1	0	8
Y280	SBS211128	SBS211128_5	R2	0.6	BRAC6318.3b	male	8w3d	1	1	0	0	0	0	1	1	0	0	0	1	0	0	0	0	0	1	0	0	1	0	7
Y281	SBS211128	SBS211128_6	L1	0.6	BRAC5868.7a	male	8w3d	1	1	0	0	0	0	1	1	0	0	1	1	1	1	0	0	0	1	0	0	1	0	10
Y282	SBS211128	SBS211128_6	R1	0.6	BRAC5868.7a	male	8w3d	1	1	0	0	0	0	1	1	0	0	1	1	1	1	0	0	0	1	0	0	1	0	10
Y283	SBS211128	SBS211128_6	R2	0.6	BRAC5868.7a	male	8w3d	1	1	0	0	0	0	1	1	0	0	0	1	0	0	0	0	0	1	0	0	1	0	7
Y284	SBS211128	SBS211128_6	L1	0.6	BRAC5868.7b	male	8w3d	1	1	0	0	0	0	1	1	0	0	1	1	1	1	0	0	0	1	0	0	1	0	10
Y285	SBS211128	SBS211128_6	R1	0.6	BRAC5868.7b	male	8w3d	1	1	0	0	0	0	1	1	0	0	1	1	1	1	0	0	0	1	0	0	1	0	10
Y286	SBS211128	SBS211128_6	R2	0.6	BRAC5868.7b	male	8w3d	1	1	0	0	0	0	1	1	0	0	0	1	0	0	0	0	0	1	0	0	1	0	7
TOTAL_numSamples								427	427	262	262	262	48	121	97	66	68	80	36	25	25	202	202	28	427	110	85	232	122
TOTAL_numMice								177	177	141	141	141	10	64	55	17	27	48	12	13	13	98	98	12	177	61	43	73	37
TOTAL_numBatches								24	24	20	20	20	4	18	15	4	3	13	1	2	2	14	14	1	24	8	5	11	7
