# Supplementary material for: Sample Preparation and Warping Accuracy for Correlative Multimodal Imaging in the Mouse Olfactory Bulb Using 2-Photon, Synchrotron X-Ray and Volume Electron Microscopy
Source: Front Cell Dev Biol. 2022 Jun 8;10:880696. doi: 10.3389/fcell.2022.880696 (PMC9213878; doi:10.3389/fcell.2022.880696)
Supplement: Supplementary file 9 [file Table8.XLSX]

## Sheet: Full 1
Supp. Table 8. Acronyms
item	acronym
in vivo 2-photon microscopy	2P
synchrotron X-ray computed tomography with propagation-based phase contrast	SXRT
serial block-face electron microscopy	SBEM
correlative multimodal imaging	CMI
sample preparation protocol	SPP
artificial cerebrospinal fluid	ACSF
glutaraldehyde	GA
paraformaldehyde	PFA
potassium ferrocyanide	R
thiocarbohydrazide	TCH
sodium cacodylate buffer	NCB
One-step reduced osmium	1sRO
Two-step reduced osmium	2sRO
laboratory-source X-ray microscopy	LXRT
